# Supplementary material for: Vesicle-enriched secretomes alter bacterial competitive abilities and are drivers of evolution in microbial communities
Source: FEMS Microbiol Ecol. 2023 Oct 26;99(12):fiad141. doi: 10.1093/femsec/fiad141 (PMC10653989; doi:10.1093/femsec/fiad141)
Supplement: fiad141_Supplemental_Files [file fiad141_supplemental_files.zip]

Archive with 12 entries (12 files):
- Supp_data fig. 2.tiff
- Supp_data fig. 3.tiff
- Supp_data fig. 4.tiff
- Supp_data fig. 5.tiff
- Supplementary_data table_1.xls
- Supplementary_data table_2.xls
- Supplementary_data table_3_231016.xlsx
- Supplementary_data table_4_231016.xls
- Supplementary_data table_5_231013.xlsx
- Supplementary_data table_6_231013.xlsx
- Warsi_et_al._Supp_data figures.pdf
- Supp_data fig. 1.tiff
