# Supplementary material for: Vesicle-enriched secretomes alter bacterial competitive abilities and are drivers of evolution in microbial communities
Source: FEMS Microbiol Ecol. 2023 Oct 26;99(12):fiad141. doi: 10.1093/femsec/fiad141 (PMC10653989; doi:10.1093/femsec/fiad141)
Supplement: fiad141_Supplemental_Files [file fiad141_supplemental_files.zip › Supplementary_data table_1.xls]

## Sheet: Sheet1
Supplementary Table 1: Stationary phase densities of bacterial cultures after 16hrs of overnight growth in nutrient-rich lysogeny broth (LB) and in nutrient-poor glucose (0.2%) M9-minimal media. At this stage, the media was harvested for vesicle-enriched secretomes.
Bacteria	Growth media used	Stationary phase density (cfu/ml)
E. coli-K12 MG1655	Lysogeny broth	1200000000
E. coli ECOR 5	Lysogeny broth	1050000000
E. coli ECOR 11	Lysogeny broth	850000000
E. coli ECOR 36	Lysogeny broth	950000000
S. Typhimurium LT2	Lysogeny broth	900000000
S. arizonae	Lysogeny broth	750000000
P. aeruginosa PAO1	Lysogeny broth	1250000000
P. aeruginosa PA14	Lysogeny broth	950000000
B. subtilis	Lysogeny broth	800000000
E. coli ECOR 12	Lysogeny broth	1250000000
E. coli ECOR 14	Lysogeny broth	1350000000
E. coli ECOR 25	Lysogeny broth	1350000000
E. coli ECOR 38	Lysogeny broth	1150000000
E. coli ECOR 41	Lysogeny broth	1300000000
E. coli ECOR 42	Lysogeny broth	1200000000
E. coli ECOR 48	Lysogeny broth	1250000000
E. coli ECOR 60	Lysogeny broth	1300000000
E. coli ECOR 62	Lysogeny broth	1200000000
E. coli ECOR 36	Glucose minimal media	100000000
S. arizonae	Glucose minimal media	500000000
P. aeruginosa PA14	Glucose minimal media	120000000
