# Supplementary material for: Vesicle-enriched secretomes alter bacterial competitive abilities and are drivers of evolution in microbial communities
Source: FEMS Microbiol Ecol. 2023 Oct 26;99(12):fiad141. doi: 10.1093/femsec/fiad141 (PMC10653989; doi:10.1093/femsec/fiad141)
Supplement: fiad141_Supplemental_Files [file fiad141_supplemental_files.zip › Supplementary_data table_2.xls]

## Sheet: Sheet1
Supplementary Table 2: The size and concentration of vesicles isolated from all the bacterial species as measured by nanoparticle tracking analysis. All bacterial cultures were grown in nutrient-rich lysogeny broth. The culture volume used to isolate the vesicle-enriched secretome was 40 ml, with the final wash pellet resuspended in 5 ml of appropriate media resulting in an 8-fold enrichment. The…
Bacteria	Diameter size (nm)		Concentration (particles/ml)
	Mean	SD
E. coli-K12 MG1655	135.8	63	13450000000
E. coli ECOR 5	284.7	113.6	18650000000
E. coli ECOR 11	153.4	60.2	41600000000
E. coli ECOR 36	183.4	57	83750000000
S. Typhimurium LT2	190	60.3	58850000000
S. arizonae	166.3	71.5	16700000000
P. aeruginosa PAO1	185.8	49.7	132500000000
P. aeruginosa PA14	258	106.6	83950000000
B. subtilis	254.1	84.6	49650000000
