# Supplementary material for: Vesicle-enriched secretomes alter bacterial competitive abilities and are drivers of evolution in microbial communities
Source: FEMS Microbiol Ecol. 2023 Oct 26;99(12):fiad141. doi: 10.1093/femsec/fiad141 (PMC10653989; doi:10.1093/femsec/fiad141)
Supplement: fiad141_Supplemental_Files [file fiad141_supplemental_files.zip › Supplementary_data table_3_231016.xlsx]

## Sheet: E. coli VESs
Bacteria	VESs	Relative exponential growth rate	Relative Average	Stdev_relative	p-value	t-statistic	df
E. coli K-12 MG1655	no	0.957854	1	0.0473783	0.2994	1.13583	6
E. coli K-12 MG1655	no	0.960591
E. coli K-12 MG1655	no	1.04707
E. coli K-12 MG1655	no	1.03448
E. coli K-12 MG1655	yes	1.03175	1.02901	0.0190918
E. coli K-12 MG1655	yes	1.03722
E. coli K-12 MG1655	yes	1.00164
E. coli K-12 MG1655	yes	1.04543
E. coli ECOR5	no	0.97043	1	0.0247351	0.0009	6.09114	6
E. coli ECOR5	no	0.989247
E. coli ECOR5	no	1.02419
E. coli ECOR5	no	1.01613
E. coli ECOR5	yes	1.11989	1.10968	0.0261735
E. coli ECOR5	yes	1.14086
E. coli ECOR5	yes	1.08118
E. coli ECOR5	yes	1.09677
E. coli ECOR11	no	0.991495	1	0.0332316	0.4976	0.721693	6
E. coli ECOR11	no	1.04739
E. coli ECOR11	no	0.991495
E. coli ECOR11	no	0.969623
E. coli ECOR11	yes	1.03767	1.01397	0.0198791
E. coli ECOR11	yes	1.02309
E. coli ECOR11	yes	0.996355
E. coli ECOR11	yes	0.998785
E. coli ECOR36	no	1.01307	1	0.0133414	0.0025	4.9731	6
E. coli ECOR36	no	0.990196
E. coli ECOR36	no	1.0098
E. coli ECOR36	no	0.986928
E. coli ECOR36	yes	0.957516	0.957516	0.0106732
E. coli ECOR36	yes	0.957516
E. coli ECOR36	yes	0.944444
E. coli ECOR36	yes	0.970588
S. Typhimurium LT2	no	0.997207	1	0.0131017	0.0049	4.33836	6
S. Typhimurium LT2	no	0.98324
S. Typhimurium LT2	no	1.00559
S. Typhimurium LT2	no	1.01397
S. Typhimurium LT2	yes	1.06145	1.07193	0.0304606
S. Typhimurium LT2	yes	1.05587
S. Typhimurium LT2	yes	1.05307
S. Typhimurium LT2	yes	1.11732
S. arizonae	no	1.02857	1	0.0193833	0.102	1.92874	6
S. arizonae	no	0.987937
S. arizonae	no	0.995556
S. arizonae	no	0.987937
S. arizonae	yes	0.949841	0.974032	0.018692
S. arizonae	yes	0.982857
S. arizonae	yes	0.970159
S. arizonae	yes	0.99327
P. aeruginosa PAO1	no	0.983125	1	0.017831	0.2573	1.25163	6
P. aeruginosa PAO1	no	1.01541
P. aeruginosa PAO1	no	0.98606
P. aeruginosa PAO1	no	1.01541
P. aeruginosa PAO1	yes	1.00367	1.01467	0.0152256
P. aeruginosa PAO1	yes	1.00073
P. aeruginosa PAO1	yes	1.03302
P. aeruginosa PAO1	yes	1.02128
P. aeruginosa PA14	no	0.99927	1	0.0131483	0.0046	4.39294	6
P. aeruginosa PA14	no	1.01096
P. aeruginosa PA14	no	0.981738
P. aeruginosa PA14	no	1.00804
P. aeruginosa PA14	yes	1.05771	1.06939	0.0287273
P. aeruginosa PA14	yes	1.03725
P. aeruginosa PA14	yes	1.10446
P. aeruginosa PA14	yes	1.07816
Bacillus subtilis	no	0.97931	1	0.0158471	0.7002	0.404061	6
Bacillus subtilis	no	1.00138
Bacillus subtilis	no	1.00138
Bacillus subtilis	no	1.01793
Bacillus subtilis	yes	1.02345	1.00552	0.0222407
Bacillus subtilis	yes	0.973793
Bacillus subtilis	yes	1.01793
Bacillus subtilis	yes	1.0069

## Sheet: E. coli ECOR11 VESs
Bacteria	VESs	Relative exponential growth rate	Relative Average	Stdev_relative	p-value	t-statistic	df
E. coli K-12 MG1655	no	0.975543	1	0.0312204	0.0001	36.2554	6
E. coli K-12 MG1655	no	0.975543
E. coli K-12 MG1655	no	1.04076
E. coli K-12 MG1655	no	1.00815
E. coli K-12 MG1655	yes	0.407609	0.415761	0.00799978
E. coli K-12 MG1655	yes	0.410326
E. coli K-12 MG1655	yes	0.421196
E. coli K-12 MG1655	yes	0.423913
E. coli ECOR5	no	0.986858	1	0.0191656	0.1879	1.48555	6
E. coli ECOR5	no	0.986858
E. coli ECOR5	no	0.998805
E. coli ECOR5	no	1.02748
E. coli ECOR5	yes	1.0227	1.01613	0.0102079
E. coli ECOR5	yes	1.0227
E. coli ECOR5	yes	1.00119
E. coli ECOR5	yes	1.01792
E. coli ECOR11	no	0.994295	1	0.0151452	0.0633	2.27381	6
E. coli ECOR11	no	0.981255
E. coli ECOR11	no	1.01059
E. coli ECOR11	no	1.01385
E. coli ECOR11	yes	1.03015	1.022	0.0120517
E. coli ECOR11	yes	1.00407
E. coli ECOR11	yes	1.02689
E. coli ECOR11	yes	1.02689
E. coli ECOR36	no	1.0026	1	0.0097439	0.0159	3.32334	6
E. coli ECOR36	no	1
E. coli ECOR36	no	1.01042
E. coli ECOR36	no	0.986979
E. coli ECOR36	yes	1.04167	1.03451	0.0183374
E. coli ECOR36	yes	1.04948
E. coli ECOR36	yes	1.00781
E. coli ECOR36	yes	1.03906
S. Typhimurium LT2	no	0.997207	1	0.0131017	0.0225	3.05021	6
S. Typhimurium LT2	no	0.98324
S. Typhimurium LT2	no	1.00559
S. Typhimurium LT2	no	1.01397
S. Typhimurium LT2	yes	1.01397	1.02444	0.00922916
S. Typhimurium LT2	yes	1.03352
S. Typhimurium LT2	yes	1.01955
S. Typhimurium LT2	yes	1.03073
S. arizonae	no	0.982131	1	0.0135631	0.4169	0.871602	6
S. arizonae	no	1.00596
S. arizonae	no	1.0139
S. arizonae	no	0.998015
S. arizonae	yes	1.01125	0.990735	0.0163724
S. arizonae	yes	0.99272
S. arizonae	yes	0.971542
S. arizonae	yes	0.987426
P. aeruginosa PAO1	no	0.964642	1	0.0414937	0.4833	0.74698	6
P. aeruginosa PAO1	no	0.968268
P. aeruginosa PAO1	no	1.01541
P. aeruginosa PAO1	no	1.05168
P. aeruginosa PAO1	yes	0.964642	0.983681	0.0136896
P. aeruginosa PAO1	yes	0.986401
P. aeruginosa PAO1	yes	0.986401
P. aeruginosa PAO1	yes	0.99728
P. aeruginosa PA14	no	1.00982	1	0.0193826	0.1798	1.51801	6
P. aeruginosa PA14	no	0.978389
P. aeruginosa PA14	no	1.02161
P. aeruginosa PA14	no	0.990177
P. aeruginosa PA14	yes	0.994106	1.15717	0.206165
P. aeruginosa PA14	yes	1.06483
P. aeruginosa PA14	yes	1.11198
P. aeruginosa PA14	yes	1.45776
Bacillus subtilis	no	1.03027	1	0.0202709	0.0542	2.38709	6
Bacillus subtilis	no	0.987537
Bacillus subtilis	no	0.989911
Bacillus subtilis	no	0.992285
Bacillus subtilis	yes	1.02315	1.02789	0.0116296
Bacillus subtilis	yes	1.03739
Bacillus subtilis	yes	1.03739
Bacillus subtilis	yes	1.01365

## Sheet: S. Typhimurium VESs
Bacteria	VESs	relative exponential growht rate	average_relative_k	Stdev_relative_k	p-value	t-statistic	df
E. coli K-12 MG1655	no	1.03907	1	0.0266815	0.322433	1.07805	6
E. coli K-12 MG1655	no	0.983792
E. coli K-12 MG1655	no	0.982055
E. coli K-12 MG1655	no	0.99508
E. coli K-12 MG1655	yes	1.0275	1.02026	0.0264745
E. coli K-12 MG1655	yes	1.03329
E. coli K-12 MG1655	yes	0.981187
E. coli K-12 MG1655	yes	1.03907
E. coli ECOR5	no	1.0101	1	0.00922092	0.199456	1.44177	6
E. coli ECOR5	no	0.994949
E. coli ECOR5	no	1.00505
E. coli ECOR5	no	0.989899
E. coli ECOR5	yes	0.954545	0.97601	0.0319755
E. coli ECOR5	yes	0.992424
E. coli ECOR5	yes	1.01263
E. coli ECOR5	yes	0.944444
E. coli ECOR11	no	1.00552	1	0.00475504	0.596936	0.558153	6
E. coli ECOR11	no	0.998158
E. coli ECOR11	no	1.00184
E. coli ECOR11	no	0.994475
E. coli ECOR11	yes	1.00184	1.01565	0.0558895
E. coli ECOR11	yes	0.961326
E. coli ECOR11	yes	1.09392
E. coli ECOR11	yes	1.00552
E. coli ECOR36	no	0.991892	1	0.0154472	0.513861	0.693622	6
E. coli ECOR36	no	1.00541
E. coli ECOR36	no	0.983784
E. coli ECOR36	no	1.01892
E. coli ECOR36	yes	1.01892	0.989865	0.0248075
E. coli ECOR36	yes	1
E. coli ECOR36	yes	0.962162
E. coli ECOR36	yes	0.978378
S. Typhimurium LT2	no	0.971882	1	0.0235912	0.053315	2.39972	6
S. Typhimurium LT2	no	1.00072
S. Typhimurium LT2	no	1.02956
S. Typhimurium LT2	no	0.997837
S. Typhimurium LT2	yes	0.954578	0.96323	0.0195597
S. Typhimurium LT2	yes	0.957462
S. Typhimurium LT2	yes	0.992069
S. Typhimurium LT2	yes	0.94881
S. arizonae	no	1.05773	1	0.0440067	0.261012	1.24075	6
S. arizonae	no	1.00356
S. arizonae	no	0.952245
S. arizonae	no	0.986458
S. arizonae	yes	0.9665	0.97149	0.0132453
S. arizonae	yes	0.980756
S. arizonae	yes	0.983607
S. arizonae	yes	0.955096
P. aeruginosa PAO1	no	1.00672	1	0.0196867	0.391568	0.923093	6
P. aeruginosa PAO1	no	1.01825
P. aeruginosa PAO1	no	1.00288
P. aeruginosa PAO1	no	0.972142
P. aeruginosa PAO1	yes	1.00288	0.987512	0.0185608
P. aeruginosa PAO1	yes	0.995197
P. aeruginosa PAO1	yes	0.991354
P. aeruginosa PAO1	yes	0.960615
P. aeruginosa PA14	no	1.03802	1	0.0356686	0.5699	0.600891	6
P. aeruginosa PA14	no	1.02281
P. aeruginosa PA14	no	0.969582
P. aeruginosa PA14	no	0.969582
P. aeruginosa PA14	yes	0.984791	1.01711	0.0443961
P. aeruginosa PA14	yes	0.980989
P. aeruginosa PA14	yes	1.07605
P. aeruginosa PA14	yes	1.02662
Bacillus subtilis	no	1.10867	1	0.0989989	0.704452	0.397933	6
Bacillus subtilis	no	1.05915
Bacillus subtilis	no	0.913343
Bacillus subtilis	no	0.918845
Bacillus subtilis	yes	0.976616	1.02201	0.0493399
Bacillus subtilis	yes	1.09216
Bacillus subtilis	yes	1.00688
Bacillus subtilis	yes	1.01238

## Sheet: S. arizonae VESs
Bacteria	VESs	relative exponential growth rate	average_relative_k	Stdev_relative_k	p-value	t-statistic	df
E. coli K-12 MG1655	no	1.03907	1	0.0266815	0.48535	0.743345	6
E. coli K-12 MG1655	no	0.983792
E. coli K-12 MG1655	no	0.982055
E. coli K-12 MG1655	no	0.99508
E. coli K-12 MG1655	yes	1.04197	1.01592	0.0335046
E. coli K-12 MG1655	yes	1.04776
E. coli K-12 MG1655	yes	0.986975
E. coli K-12 MG1655	yes	0.986975
E. coli ECOR5	no	1.0101	1	0.00922092	0.0183501	3.21073	6
E. coli ECOR5	no	0.994949
E. coli ECOR5	no	1.00505
E. coli ECOR5	no	0.989899
E. coli ECOR5	yes	0.957071	0.955177	0.0263543
E. coli ECOR5	yes	0.926768
E. coli ECOR5	yes	0.94697
E. coli ECOR5	yes	0.989899
E. coli ECOR11	no	1.00552	1	0.00475504	0.148589	1.65703	6
E. coli ECOR11	no	0.998158
E. coli ECOR11	no	1.00184
E. coli ECOR11	no	0.994475
E. coli ECOR11	yes	0.976059	0.966851	0.0397267
E. coli ECOR11	yes	0.909761
E. coli ECOR11	yes	1.00184
E. coli ECOR11	yes	0.979742
E. coli ECOR36	no	0.991892	1	0.0154472	0.0311259	2.80093	6
E. coli ECOR36	no	1.00541
E. coli ECOR36	no	0.983784
E. coli ECOR36	no	1.01892
E. coli ECOR36	yes	0.940541	0.966216	0.0185288
E. coli ECOR36	yes	0.964865
E. coli ECOR36	yes	0.981081
E. coli ECOR36	yes	0.978378
S. Typhimurium LT2	no	0.971882	1	0.0235912	0.229885	1.33633	6
S. Typhimurium LT2	no	1.00072
S. Typhimurium LT2	no	1.02956
S. Typhimurium LT2	no	0.997837
S. Typhimurium LT2	yes	0.94881	0.975487	0.0280967
S. Typhimurium LT2	yes	0.968998
S. Typhimurium LT2	yes	0.968998
S. Typhimurium LT2	yes	1.01514
S. arizonae	no	1.05773	1	0.0440067	0.665599	0.454279	6
S. arizonae	no	1.00356
S. arizonae	no	0.952245
S. arizonae	no	0.986458
S. arizonae	yes	0.960798	0.98717	0.0354091
S. arizonae	yes	1.00356
S. arizonae	yes	1.02922
S. arizonae	yes	0.955096
P. aeruginosa PAO1	no	1.00672	1	0.0196867	0.746146	0.339018	6
P. aeruginosa PAO1	no	1.01825
P. aeruginosa PAO1	no	1.00288
P. aeruginosa PAO1	no	0.972142
P. aeruginosa PAO1	yes	0.956772	0.993276	0.0344395
P. aeruginosa PAO1	yes	0.972142
P. aeruginosa PAO1	yes	1.01441
P. aeruginosa PAO1	yes	1.02978
P. aeruginosa PA14	no	1.03802	1	0.0356686	0.333326	1.05196	6
P. aeruginosa PA14	no	1.02281
P. aeruginosa PA14	no	0.969582
P. aeruginosa PA14	no	0.969582
P. aeruginosa PA14	yes	0.908745	0.969582	0.0455216
P. aeruginosa PA14	yes	0.961977
P. aeruginosa PA14	yes	1.01141
P. aeruginosa PA14	yes	0.996198
Bacillus subtilis	no	1.10943	1	0.0998766	0.60509	0.545484	6
Bacillus subtilis	no	1.05988
Bacillus subtilis	no	0.911218
Bacillus subtilis	no	0.919477
Bacillus subtilis	yes	1.04611	0.968341	0.0591452
Bacillus subtilis	yes	0.980041
Bacillus subtilis	yes	0.911218
Bacillus subtilis	yes	0.935994

## Sheet: ECOR 5 VESs
Bacteria	VESs	relative_exponential growth_rate	average_relative_k	Stdev_relative_k	p-value	t-statistic	df
E. coli K-12 MG1655	no	1.02398	1	0.0228589	0.692208	0.415526	6
E. coli K-12 MG1655	no	0.970381
E. coli K-12 MG1655	no	0.995769
E. coli K-12 MG1655	no	1.00987
E. coli K-12 MG1655	yes	1.02116	1.00564	0.0146577
E. coli K-12 MG1655	yes	1.00141
E. coli K-12 MG1655	yes	0.987306
E. coli K-12 MG1655	yes	1.01269
E. coli ECOR5	no	0.971463	1	0.0254237	0.0207271	3.11459	6
E. coli ECOR5	no	0.986035
E. coli ECOR5	no	1.02489
E. coli ECOR5	no	1.01761
E. coli ECOR5	yes	0.95932	0.958713	0.00751839
E. coli ECOR5	yes	0.969035
E. coli ECOR5	yes	0.952034
E. coli ECOR5	yes	0.954463
E. coli ECOR11	no	1	1	0.0281187	0.045008	2.52458	6
E. coli ECOR11	no	1.03249
E. coli ECOR11	no	1.00361
E. coli ECOR11	no	0.963899
E. coli ECOR11	yes	1.02888	1.04152	0.0170607
E. coli ECOR11	yes	1.06498
E. coli ECOR11	yes	1.02888
E. coli ECOR11	yes	1.04332
E. coli ECOR36	no	1.0013	1	0.00689896	0.115078	1.84188	6
E. coli ECOR36	no	0.996089
E. coli ECOR36	no	1.00913
E. coli ECOR36	no	0.993481
E. coli ECOR36	yes	1.02216	1.01434	0.0139612
E. coli ECOR36	yes	1.0013
E. coli ECOR36	yes	1.00391
E. coli ECOR36	yes	1.02999
S. Typhimurium LT2	no	1.01523	1	0.0205619	0.602989	0.54874	6
S. Typhimurium LT2	no	0.971719
S. Typhimurium LT2	no	0.997825
S. Typhimurium LT2	no	1.01523
S. Typhimurium LT2	yes	0.983321	0.993474	0.0119597
S. Typhimurium LT2	yes	1.00653
S. Typhimurium LT2	yes	1.00073
S. Typhimurium LT2	yes	0.983321
S. arizonae	no	1.01653	1	0.0184113	0.0420044	2.57583	6
S. arizonae	no	0.975207
S. arizonae	no	1.01102
S. arizonae	no	0.997245
S. arizonae	yes	0.977961	0.974518	0.00724506
S. arizonae	yes	0.964187
S. arizonae	yes	0.980716
S. arizonae	yes	0.975207
P. aeruginosa PAO1	no	0.97026	1	0.0291136	0.725344	0.36823	6
P. aeruginosa PAO1	no	0.98513
P. aeruginosa PAO1	no	1.03717
P. aeruginosa PAO1	no	1.00743
P. aeruginosa PAO1	yes	1	0.992565	0.0279841
P. aeruginosa PAO1	yes	1.01487
P. aeruginosa PAO1	yes	1.00372
P. aeruginosa PAO1	yes	0.951673
P. aeruginosa PA14	no	0.964642	1	0.0439562	0.481171	0.750798	6
P. aeruginosa PA14	no	1.0553
P. aeruginosa PA14	no	1.01541
P. aeruginosa PA14	no	0.964642
P. aeruginosa PA14	yes	1.03717	1.01904	0.0252988
P. aeruginosa PA14	yes	0.99728
P. aeruginosa PA14	yes	0.99728
P. aeruginosa PA14	yes	1.04442
Bacillus subtilis	no	1.08541	1	0.139064	0.0870156	2.04355	6
Bacillus subtilis	no	0.792139
Bacillus subtilis	no	1.0582
Bacillus subtilis	no	1.06425
Bacillus subtilis	yes	1.11565	1.14437	0.0249929
Bacillus subtilis	yes	1.15495
Bacillus subtilis	yes	1.13379
Bacillus subtilis	yes	1.17309

## Sheet: E. coli ECOR36 VESs
Bacteria	OMVs	Relative exponential growth rate	Relative Average	Stdev_relative	p-value	t-statistic	df
E. coli K-12 MG1655	no	1.01408	1	0.0132124	0.0001	59.7536	6
E. coli K-12 MG1655	no	0.983099
E. coli K-12 MG1655	no	1.00563
E. coli K-12 MG1655	no	0.997183
E. coli K-12 MG1655	yes	0.056338	0.0704225	0.028169
E. coli K-12 MG1655	yes	0.056338
E. coli K-12 MG1655	yes	0.112676
E. coli K-12 MG1655	yes	0.056338
E. coli ECOR5	no	1.02276	1	0.0193686	0.1457	1.67126	6
E. coli ECOR5	no	0.985274
E. coli ECOR5	no	1.00937
E. coli ECOR5	no	0.982597
E. coli ECOR5	yes	0.974565	0.981928	0.00962243
E. coli ECOR5	yes	0.977242
E. coli ECOR5	yes	0.97992
E. coli ECOR5	yes	0.995984
E. coli ECOR11	no	0.994938	1	0.0105984	0.3001	1.13389	6
E. coli ECOR11	no	0.994583
E. coli ECOR11	no	1.0159
E. coli ECOR11	no	0.994583
E. coli ECOR11	yes	1.0301	1.01234	0.0190183
E. coli ECOR11	yes	1.00169
E. coli ECOR11	yes	0.991031
E. coli ECOR11	yes	1.02655
E. coli ECOR36	no	1.00144	1	0.00498432	0.7441	0.341882	6
E. coli ECOR36	no	1.00144
E. coli ECOR36	no	1.00432
E. coli ECOR36	no	0.992806
E. coli ECOR36	yes	0.992806	0.997842	0.0116004
E. coli ECOR36	yes	1.01007
E. coli ECOR36	yes	1.00432
E. coli ECOR36	yes	0.984173
S. Typhimurium LT2	no	1.00545	1	0.00466926	0.008	3.89294	6
S. Typhimurium LT2	no	1.00233
S. Typhimurium LT2	no	0.996109
S. Typhimurium LT2	no	0.996109
S. Typhimurium LT2	yes	1.03969	1.02879	0.0140366
S. Typhimurium LT2	yes	1.03035
S. Typhimurium LT2	yes	1.03658
S. Typhimurium LT2	yes	1.00856
S. arizonae	no	1.06802	1	0.0511518	0.7169	0.380188	6
S. arizonae	no	0.949349
S. arizonae	no	0.975398
S. arizonae	no	1.00724
S. arizonae	yes	1.00724	0.98987	0.0149464
S. arizonae	yes	0.984081
S. arizonae	yes	0.995658
S. arizonae	yes	0.972504
P. aeruginosa PAO1	no	0.983141	1	0.0199464	0.1606	1.6003	6
P. aeruginosa PAO1	no	0.983141
P. aeruginosa PAO1	no	1.02218
P. aeruginosa PAO1	no	1.01154
P. aeruginosa PAO1	yes	0.947649	0.968944	0.0332949
P. aeruginosa PAO1	yes	0.933452
P. aeruginosa PAO1	yes	0.997338
P. aeruginosa PAO1	yes	0.997338
P. aeruginosa PA14	no	0.994129	1	0.00931693	0.0087	3.82676	6
P. aeruginosa PA14	no	0.994129
P. aeruginosa PA14	no	1.0137
P. aeruginosa PA14	no	0.998043
P. aeruginosa PA14	yes	0.947162	0.953033	0.0227096
P. aeruginosa PA14	yes	0.986301
P. aeruginosa PA14	yes	0.943249
P. aeruginosa PA14	yes	0.935421
Bacillus subtilis	no	0.98963	1	0.0265567	0.0282	2.87574	6
Bacillus subtilis	no	1.03704
Bacillus subtilis	no	0.974815
Bacillus subtilis	no	0.998519
Bacillus subtilis	yes	1.01926	1.07852	0.0477151
Bacillus subtilis	yes	1.0637
Bacillus subtilis	yes	1.12889
Bacillus subtilis	yes	1.10222

## Sheet: P. aeruginosa PAO1 VESs
Bacteria	VESs	Relative exponential growth rate	Relative Average	Stdev_relative	p-value	t-statistic	df
E. coli K-12 MG1655	no	1.05037	1	0.0342182	0.9443	0.072825	6
E. coli K-12 MG1655	no	0.98321
E. coli K-12 MG1655	no	0.991269
E. coli K-12 MG1655	no	0.975151
E. coli K-12 MG1655	yes	1.06649	1.00201	0.0434826
E. coli K-12 MG1655	yes	0.972465
E. coli K-12 MG1655	yes	0.988583
E. coli K-12 MG1655	yes	0.980524
E. coli ECOR5	no	1.01703	1	0.0157416	0.2482	1.27872	6
E. coli ECOR5	no	0.998238
E. coli ECOR5	no	1.00528
E. coli ECOR5	no	0.979448
E. coli ECOR5	yes	0.972402	0.982971	0.0214843
E. coli ECOR5	yes	1.01468
E. coli ECOR5	yes	0.977099
E. coli ECOR5	yes	0.967704
E. coli ECOR11	no	0.92236	1	0.0521517	0.1908	1.47452	6
E. coli ECOR11	no	1.02484
E. coli ECOR11	no	1.01863
E. coli ECOR11	no	1.03416
E. coli ECOR11	yes	0.92236	0.955745	0.0297202
E. coli ECOR11	yes	0.993789
E. coli ECOR11	yes	0.959627
E. coli ECOR11	yes	0.947205
E. coli ECOR36	no	0.987203	1	0.0124887	0.036	2.69058	6
E. coli ECOR36	no	1.01402
E. coli ECOR36	no	0.992078
E. coli ECOR36	no	1.0067
E. coli ECOR36	yes	0.977453	0.97014	0.0183491
E. coli ECOR36	yes	0.96039
E. coli ECOR36	yes	0.992078
E. coli ECOR36	yes	0.95064
S. Typhimurium LT2	no	0.916401	1	0.0571313	0.4746	0.762566	6
S. Typhimurium LT2	no	1.02616
S. Typhimurium LT2	no	1.04403
S. Typhimurium LT2	no	1.0134
S. Typhimurium LT2	yes	0.931717	0.971283	0.049079
S. Typhimurium LT2	yes	0.94448
S. Typhimurium LT2	yes	0.967454
S. Typhimurium LT2	yes	1.04148
S. arizonae	no	0.928554	1	0.0494529	0.0052	4.27287	6
S. arizonae	no	1.04257
S. arizonae	no	1.01319
S. arizonae	no	1.01568
S. arizonae	yes	0.876276	0.889345	0.0153962
S. arizonae	yes	0.906149
S. arizonae	yes	0.876276
S. arizonae	yes	0.898681
P. aeruginosa PAO1	no	1.05396	1	0.0814466	0.0183059	3.21265	6
P. aeruginosa PAO1	no	1.06115
P. aeruginosa PAO1	no	1
P. aeruginosa PAO1	no	0.884892
P. aeruginosa PAO1	yes	0.834532	0.865108	0.0204541
P. aeruginosa PAO1	yes	0.877698
P. aeruginosa PAO1	yes	0.874101
P. aeruginosa PAO1	yes	0.874101
P. aeruginosa PA14	no	0.964486	1	0.0351349	0.00480862	4.35267	6
P. aeruginosa PA14	no	0.979439
P. aeruginosa PA14	no	1.04299
P. aeruginosa PA14	no	1.01308
P. aeruginosa PA14	yes	0.878505	0.897196	0.0315735
P. aeruginosa PA14	yes	0.86729
P. aeruginosa PA14	yes	0.904673
P. aeruginosa PA14	yes	0.938318
Bacillus subtilis	no	1.04528	1	0.0341959	0.0001	12.9523	6
Bacillus subtilis	no	1.00762
Bacillus subtilis	no	0.973548
Bacillus subtilis	no	0.973548
Bacillus subtilis	yes	0.735285	0.705182	0.0300508
Bacillus subtilis	yes	0.66355
Bacillus subtilis	yes	0.709665
Bacillus subtilis	yes	0.712227

## Sheet: P. aeruginisa PA14 VESs
Bacteria	VESs	Relative exponential growth rate	Relative Average	Stdev_relative	p-value	t-statistic	df
E. coli K-12 MG1655	no	1.05037	1	0.0342182	0.2276	1.34375	6
E. coli K-12 MG1655	no	0.98321
E. coli K-12 MG1655	no	0.991269
E. coli K-12 MG1655	no	0.975151
E. coli K-12 MG1655	yes	1.02351	0.964406	0.0404445
E. coli K-12 MG1655	yes	0.948287
E. coli K-12 MG1655	yes	0.95366
E. coli K-12 MG1655	yes	0.932169
E. coli ECOR5	no	1.02679	1	0.0178994		1.24089	6
E. coli ECOR5	no	0.9919
E. coli ECOR5	no	0.989408
E. coli ECOR5	no	0.9919
E. coli ECOR5	yes	0.998629	0.987352	0.00975551
E. coli ECOR5	yes	0.981931
E. coli ECOR5	yes	0.9919
E. coli ECOR5	yes	0.976947
E. coli ECOR11	no	0.92236	1	0.0521517	0.0056	4.21437	6
E. coli ECOR11	no	1.02484
E. coli ECOR11	no	1.01863
E. coli ECOR11	no	1.03416
E. coli ECOR11	yes	0.506211	0.690994	0.137057
E. coli ECOR11	yes	0.667702
E. coli ECOR11	yes	0.798137
E. coli ECOR11	yes	0.791925
E. coli ECOR36	no	0.987203	1	0.0124887	0.0001	12.1034	6
E. coli ECOR36	no	1.01402
E. coli ECOR36	no	0.992078
E. coli ECOR36	no	1.0067
E. coli ECOR36	yes	0.918952	0.915905	0.00609385
E. coli ECOR36	yes	0.906764
E. coli ECOR36	yes	0.918952
E. coli ECOR36	yes	0.918952
S. Typhimurium LT2	no	0.916401	1	0.0571313	0.0688	2.21392	6
S. Typhimurium LT2	no	1.02616
S. Typhimurium LT2	no	1.04403
S. Typhimurium LT2	no	1.0134
S. Typhimurium LT2	yes	0.89598	0.929802	0.0275225
S. Typhimurium LT2	yes	0.95469
S. Typhimurium LT2	yes	0.949585
S. Typhimurium LT2	yes	0.918953
S. arizonae	no	0.928554	1	0.0494529	0.0002	7.8125	6
S. arizonae	no	1.04257
S. arizonae	no	1.01319
S. arizonae	no	1.01568
S. arizonae	yes	0.809061	0.80595	0.0047124
S. arizonae	yes	0.799104
S. arizonae	yes	0.806572
S. arizonae	yes	0.809061
P. aeruginosa PAO1	no	0.981615	1	0.0244034	0.1235	1.79078	6
P. aeruginosa PAO1	no	1.01039
P. aeruginosa PAO1	no	1.02958
P. aeruginosa PAO1	no	0.978417
P. aeruginosa PAO1	yes	0.956035	0.97522	0.0130535
P. aeruginosa PAO1	yes	0.981615
P. aeruginosa PAO1	yes	0.984812
P. aeruginosa PAO1	yes	0.978417
P. aeruginosa PA14	no	0.936317	1	0.0599205	0.0147	3.38989	6
P. aeruginosa PA14	no	0.994836
P. aeruginosa PA14	no	1.0809
P. aeruginosa PA14	no	0.987952
P. aeruginosa PA14	yes	0.915663	0.888124	0.0276818
P. aeruginosa PA14	yes	0.898451
P. aeruginosa PA14	yes	0.888124
P. aeruginosa PA14	yes	0.850258
Bacillus subtilis	no	1.04528	1	0.0341959	0.0001	15.7672	6
Bacillus subtilis	no	1.00762
Bacillus subtilis	no	0.973548
Bacillus subtilis	no	0.973548
Bacillus subtilis	yes	0.617434	0.652661	0.0277809
Bacillus subtilis	yes	0.648178
Bacillus subtilis	yes	0.684045
Bacillus subtilis	yes	0.660988

## Sheet: B. subtilis VESs
Bacteria	VESs	Relative exponential growth rate	Relative Average	Stdev_relative	p-value	t-statistic	df
E. coli K-12 MG1655	no	1.00755	1	0.00608746	0.0004	6.94513	6
E. coli K-12 MG1655	no	0.993823
E. coli K-12 MG1655	no	0.996568
E. coli K-12 MG1655	no	1.00206
E. coli K-12 MG1655	yes	1.02128	1.02951	0.00593067
E. coli K-12 MG1655	yes	1.035
E. coli K-12 MG1655	yes	1.02951
E. coli K-12 MG1655	yes	1.03226
E. coli ECOR5	no	0.989247	1	0.0218565	0.2528	1.26491	6
E. coli ECOR5	no	1.03226
E. coli ECOR5	no	0.994026
E. coli ECOR5	no	0.984468
E. coli ECOR5	yes	1.00597	1.01434	0.00601341
E. coli ECOR5	yes	1.01553
E. coli ECOR5	yes	1.02031
E. coli ECOR5	yes	1.01553
E. coli ECOR11	no	1.00478	1	0.00759323	0.0217	3.07915	6
E. coli ECOR11	no	1.00478
E. coli ECOR11	no	1.00159
E. coli ECOR11	no	0.988836
E. coli ECOR11	yes	1.07177	1.04067	0.0253014
E. coli ECOR11	yes	1.01116
E. coli ECOR11	yes	1.04625
E. coli ECOR11	yes	1.03349
E. coli ECOR36	no	0.997416	1	0.00558203	0.6452	0.484544	6
E. coli ECOR36	no	1
E. coli ECOR36	no	1.00775
E. coli ECOR36	no	0.994832
E. coli ECOR36	yes	1.01809	0.992248	0.0315062
E. coli ECOR36	yes	1.02067
E. coli ECOR36	yes	0.968992
E. coli ECOR36	yes	0.96124
S. Typhimurium LT2	no	0.971882	1	0.0235912	0.0257	1.17138	6
S. Typhimurium LT2	no	1.00072
S. Typhimurium LT2	no	1.02956
S. Typhimurium LT2	no	0.997837
S. Typhimurium LT2	yes	1.00937	0.981255	0.0216294
S. Typhimurium LT2	yes	0.957462
S. Typhimurium LT2	yes	0.974766
S. Typhimurium LT2	yes	0.983417
S. arizonae	no	1.02201	1	0.0151539	0.1012	1.93435	6
S. arizonae	no	0.997999
S. arizonae	no	0.989993
S. arizonae	no	0.989993
S. arizonae	yes	0.984656	0.982655	0.00959033
S. arizonae	yes	0.987325
S. arizonae	yes	0.968646
S. arizonae	yes	0.989993
P. aeruginosa PAO1	no	0.981144	1	0.023839	0.0071	4.00571	6
P. aeruginosa PAO1	no	1.00991
P. aeruginosa PAO1	no	1.02908
P. aeruginosa PAO1	no	0.979866
P. aeruginosa PAO1	yes	0.907638	0.927613	0.0271652
P. aeruginosa PAO1	yes	0.901246
P. aeruginosa PAO1	yes	0.955577
P. aeruginosa PAO1	yes	0.945989
P. aeruginosa PA14	no	0.937388	1	0.0427845	0.7298	0.361935	6
P. aeruginosa PA14	no	1.03399
P. aeruginosa PA14	no	1.0161
P. aeruginosa PA14	no	1.01252
P. aeruginosa PA14	yes	1.00894	1.00805	0.0121769
P. aeruginosa PA14	yes	0.991055
P. aeruginosa PA14	yes	1.01252
P. aeruginosa PA14	yes	1.01968
Bacillus subtilis	no	0.992405	1	0.0187689	0.0026	4.92887	6
Bacillus subtilis	no	1.00591
Bacillus subtilis	no	1.02278
Bacillus subtilis	no	0.978903
Bacillus subtilis	yes	1.11392	1.18734	0.0736647
Bacillus subtilis	yes	1.13755
Bacillus subtilis	yes	1.2692
Bacillus subtilis	yes	1.22869

## Sheet: EcoR_VESs_ColicinB_variants
Exponential growth rate of E. coli K-12 MG1655 with
no VESs	EcoR25_VESs	EcoR42_VESs	EcoR62_VESs
0.0375	0.0349	0.0332	0.033
0.038	0.0354	0.0332	0.0332
0.039	0.036	0.0252	0.0337
0.0382	0.0368	0.0251	0.0349
Anova: Single Factor
SUMMARY
Groups	Count	Sum	Average	Variance
no	4	0.1527	0.038175	3.89167e-07
EcoR25_OMVs	4	0.1431	0.035775	6.69167e-07
EcoR42_OMVs	4	0.1167	0.029175	2.16025e-05
EcoR62_OMVs	4	0.1348	0.0337	7.26667e-07
ANOVA
Source of Variation	SS	df	MS	F	P-value	F crit
Between Groups	0.000175127	3	5.83756e-05	9.98407	0.00139515	3.49029
Within Groups	7.01625e-05	12	5.84687e-06
Total	0.000245289	15
Tukey's HSD test for pairwise comparison
	diff	lwr	upr	p adj
EcoR42_OMVs-EcoR25_OMVs	-0.0066	-0.0116762	-0.00152375	0.0105398
EcoR62_OMVs-EcoR25_OMVs	-0.002075	-0.00715125	0.00300125	0.630412
no-EcoR25_OMVs	0.0024	-0.00267625	0.00747625	0.520557
EcoR62_OMVs-EcoR42_OMVs	0.004525	-0.000551246	0.00960125	0.0866046
no-EcoR42_OMVs	0.009	0.00392375	0.0140762	0.0009901
no-EcoR62_OMVs	0.004475	-0.000601246	0.00955125	0.0909476

[truncated: 3 more sheets: ECOR_VESs_colicinE1_variants, VESs_effects_glucose_MM, VESs_from_Diff_ECOR]
