# Supplementary material for: Vesicle-enriched secretomes alter bacterial competitive abilities and are drivers of evolution in microbial communities
Source: FEMS Microbiol Ecol. 2023 Oct 26;99(12):fiad141. doi: 10.1093/femsec/fiad141 (PMC10653989; doi:10.1093/femsec/fiad141)
Supplement: fiad141_Supplemental_Files [file fiad141_supplemental_files.zip › Supplementary_data table_4_231016.xls]

## Sheet: E. coli K-12 MG1655_VESs
Bacteria	VESs	relative k	average_relative_k	Stdev_relative_k	p_value	t-statistic	df
E. coli K-12 MG1655	no	1.00556	1	0.00628305	0.14224	1.68871	6
E. coli K-12 MG1655	no	1.0006
E. coli K-12 MG1655	no	0.991082
E. coli K-12 MG1655	no	1.00275
E. coli K-12 MG1655	yes	0.998756	0.988921	0.0115187
E. coli K-12 MG1655	yes	0.999034
E. coli K-12 MG1655	yes	0.979156
E. coli K-12 MG1655	yes	0.978739
E. coli ECOR5	no	1.00548	1	0.00943211	5.77606e-05	10.0048	6
E. coli ECOR5	no	0.991358
E. coli ECOR5	no	0.992716
E. coli ECOR5	no	1.01045
E. coli ECOR5	yes	1.04555	1.04938	0.00290933
E. coli ECOR5	yes	1.05073
E. coli ECOR5	yes	1.04889
E. coli ECOR5	yes	1.05233
E. coli ECOR11	no	1.01192	1	0.0106544	0.0360452	2.69016	6
E. coli ECOR11	no	1.00593
E. coli ECOR11	no	0.992536
E. coli ECOR11	no	0.989622
E. coli ECOR11	yes	1.01986	1.01653	0.00612838
E. coli ECOR11	yes	1.01098
E. coli ECOR11	yes	1.01181
E. coli ECOR11	yes	1.02349
E. coli ECOR36	no	1.00389	1	0.00621313	0.0103919	3.67503	6
E. coli ECOR36	no	1.00306
E. coli ECOR36	no	1.00232
E. coli ECOR36	no	0.990731
E. coli ECOR36	yes	0.94888	0.960294	0.0206962
E. coli ECOR36	yes	0.937393
E. coli ECOR36	yes	0.982007
E. coli ECOR36	yes	0.972895
S. Typhimurium LT2	no	0.993353	1	0.0058399	0.00181331	5.30948	6
S. Typhimurium LT2	no	1.00532
S. Typhimurium LT2	no	0.996858
S. Typhimurium LT2	no	1.00447
S. Typhimurium LT2	yes	1.10394	1.07298	0.0268648
S. Typhimurium LT2	yes	1.08432
S. Typhimurium LT2	yes	1.06144
S. Typhimurium LT2	yes	1.04224
S. arizonae	no	0.968229	1	0.022208	0.84933	0.198339	6
S. arizonae	no	1.0021
S. arizonae	no	1.01127
S. arizonae	no	1.01841
S. arizonae	yes	1.00923	1.00286	0.0183944
S. arizonae	yes	1.01943
S. arizonae	yes	1.00617
S. arizonae	yes	0.97661
P. aeruginosa PAO1	no	1.02013	1	0.0151389	0.000575869	6.61237	6
P. aeruginosa PAO1	no	1.00064
P. aeruginosa PAO1	no	0.995353
P. aeruginosa PAO1	no	0.983869
P. aeruginosa PAO1	yes	0.941463	0.919624	0.0190219
P. aeruginosa PAO1	yes	0.928797
P. aeruginosa PAO1	yes	0.899453
P. aeruginosa PAO1	yes	0.908782
P. aeruginosa PA14	no	1.00086	1	0.00388616	3.12783e-08	35.8751	6
P. aeruginosa PA14	no	0.998388
P. aeruginosa PA14	no	0.995813
P. aeruginosa PA14	no	1.00494
P. aeruginosa PA14	yes	0.80043	0.786756	0.011235
P. aeruginosa PA14	yes	0.791322
P. aeruginosa PA14	yes	0.77913
P. aeruginosa PA14	yes	0.77614
Bacillus subtilis	no	1.00328	1	0.00875585	0.0589853	2.32572	6
Bacillus subtilis	no	1.0108
Bacillus subtilis	no	0.991641
Bacillus subtilis	no	0.99428
Bacillus subtilis	yes	0.99128	0.980656	0.0141442
Bacillus subtilis	yes	0.993046
Bacillus subtilis	yes	0.975021
Bacillus subtilis	yes	0.963277

## Sheet: EcoR5 _VESs
Bacteria	VESs	relative k	average_relative_k	Stdev_relative_k	p_value	t-statistic	df
E. coli K-12 MG1655	no	1.01452	1	0.0113062	0.0105329	3.6637	6
E. coli K-12 MG1655	no	0.986902
E. coli K-12 MG1655	no	0.999028
E. coli K-12 MG1655	no	0.999552
E. coli K-12 MG1655	yes	0.977144	0.977154	0.00526339
E. coli K-12 MG1655	yes	0.97326
E. coli K-12 MG1655	yes	0.973615
E. coli K-12 MG1655	yes	0.984599
E. coli ECOR5	no	0.996941	1	0.0113139	0.0123017	3.53442	6
E. coli ECOR5	no	0.998815
E. coli ECOR5	no	0.988626
E. coli ECOR5	no	1.01562
E. coli ECOR5	yes	1.01474	1.02227	0.00554967
E. coli ECOR5	yes	1.02811
E. coli ECOR5	yes	1.0229
E. coli ECOR5	yes	1.02334
E. coli ECOR11	no	1.01176	1	0.0113002	0.558401	0.619437	6
E. coli ECOR11	no	1.00161
E. coli ECOR11	no	0.984571
E. coli ECOR11	no	1.00206
E. coli ECOR11	yes	0.97146	0.993048	0.0193957
E. coli ECOR11	yes	0.984444
E. coli ECOR11	yes	0.999996
E. coli ECOR11	yes	1.01629
E. coli ECOR36	no	1.01703	1	0.0281084	0.0114688	3.59254	6
E. coli ECOR36	no	1.019
E. coli ECOR36	no	1.00512
E. coli ECOR36	no	0.958853
E. coli ECOR36	yes	0.937232	0.938579	0.0194711
E. coli ECOR36	yes	0.917834
E. coli ECOR36	yes	0.934441
E. coli ECOR36	yes	0.96481
S. Typhimurium LT2	no	0.978327	1	0.0230094	0.000897196	6.08319	6
S. Typhimurium LT2	no	1.02352
S. Typhimurium LT2	no	1.01587
S. Typhimurium LT2	no	0.982289
S. Typhimurium LT2	yes	0.936469	0.912419	0.0173112
S. Typhimurium LT2	yes	0.908082
S. Typhimurium LT2	yes	0.909898
S. Typhimurium LT2	yes	0.89523
S. arizonae	no	1.04857	1	0.0353716	0.119403	1.81525	6
S. arizonae	no	0.99825
S. arizonae	no	0.964435
S. arizonae	no	0.988747
S. arizonae	yes	0.967856	0.96736	0.00649187
S. arizonae	yes	0.967629
S. arizonae	yes	0.974909
S. arizonae	yes	0.959045
P. aeruginosa PAO1	no	0.956529	1	0.0330049	0.112925	1.85551	6
P. aeruginosa PAO1	no	0.996156
P. aeruginosa PAO1	no	1.03471
P. aeruginosa PAO1	no	1.01261
P. aeruginosa PAO1	yes	0.893738	0.93522	0.0615312
P. aeruginosa PAO1	yes	1.02675
P. aeruginosa PAO1	yes	0.908157
P. aeruginosa PAO1	yes	0.91224
P. aeruginosa PA14	no	1.00412	1	0.016325	0.0649262	2.25575	6
P. aeruginosa PA14	no	0.999553
P. aeruginosa PA14	no	0.97847
P. aeruginosa PA14	no	1.01785
P. aeruginosa PA14	yes	0.968294	0.9319	0.0581299
P. aeruginosa PA14	yes	0.941714
P. aeruginosa PA14	yes	0.846955
P. aeruginosa PA14	yes	0.970639
Bacillus subtilis	no	0.843142	1	0.310074	0.291488	1.15637	6
Bacillus subtilis	no	0.85527
Bacillus subtilis	no	0.836621
Bacillus subtilis	no	1.46497
Bacillus subtilis	yes	0.84435	0.81785	0.0557067
Bacillus subtilis	yes	0.879124
Bacillus subtilis	yes	0.79633
Bacillus subtilis	yes	0.751594

## Sheet: ECOR 11_VESs
Bacteria	VESs	relative k	average_relative_k	Stdev_relative_k	p_value	t-statistic	df
E. coli K-12 MG1655	no	1.01959	1	0.0134241	0.00011373	8.87735	6
E. coli K-12 MG1655	no	0.989136
E. coli K-12 MG1655	no	0.996157
E. coli K-12 MG1655	no	0.995112
E. coli K-12 MG1655	yes	1.10535	1.12079	0.0236708
E. coli K-12 MG1655	yes	1.09587
E. coli K-12 MG1655	yes	1.14296
E. coli K-12 MG1655	yes	1.13896
E. coli ECOR5	no	0.955437	1	0.0339739	0.0370739	2.66904	6
E. coli ECOR5	no	0.993539
E. coli ECOR5	no	1.01735
E. coli ECOR5	no	1.03368
E. coli ECOR5	yes	0.939867	0.9529	0.00956075
E. coli ECOR5	yes	0.951912
E. coli ECOR5	yes	0.961506
E. coli ECOR5	yes	0.958315
E. coli ECOR11	no	1.00427	1	0.00454896	0.0949141	1.98083	6
E. coli ECOR11	no	1.00094
E. coli ECOR11	no	0.993562
E. coli ECOR11	no	1.00123
E. coli ECOR11	yes	1.01273	1.00703	0.0054428
E. coli ECOR11	yes	1.00934
E. coli ECOR11	yes	0.999948
E. coli ECOR11	yes	1.00609
E. coli ECOR36	no	1.00322	1	0.00338359	0.641554	0.489971	6
E. coli ECOR36	no	0.995747
E. coli ECOR36	no	1.00215
E. coli ECOR36	no	0.998881
E. coli ECOR36	yes	0.983321	0.995913	0.0163354
E. coli ECOR36	yes	0.981107
E. coli ECOR36	yes	1.01448
E. coli ECOR36	yes	1.00474
S. Typhimurium LT2	no	0.995369	1	0.0101905	0.0166637	3.2876	6
S. Typhimurium LT2	no	1.01052
S. Typhimurium LT2	no	0.988054
S. Typhimurium LT2	no	1.00605
S. Typhimurium LT2	yes	0.973311	0.977357	0.00926832
S. Typhimurium LT2	yes	0.982124
S. Typhimurium LT2	yes	0.966547
S. Typhimurium LT2	yes	0.987445
S. arizonae	no	1.01399	1	0.00991055	0.0136564	3.4486	6
S. arizonae	no	0.997583
S. arizonae	no	0.990592
S. arizonae	no	0.997838
S. arizonae	yes	0.964113	0.968052	0.0156549
S. arizonae	yes	0.987548
S. arizonae	yes	0.970728
S. arizonae	yes	0.949819
P. aeruginosa PAO1	no	0.970606	1	0.0495733	0.0821213	2.08538	6
P. aeruginosa PAO1	no	0.956299
P. aeruginosa PAO1	no	1.06759
P. aeruginosa PAO1	no	1.00551
P. aeruginosa PAO1	yes	0.946793	0.758637	0.226111
P. aeruginosa PAO1	yes	0.961864
P. aeruginosa PAO1	yes	0.556461
P. aeruginosa PAO1	yes	0.569429
P. aeruginosa PA14	no	0.9916	1	0.0106214	0.00517796	4.28486	6
P. aeruginosa PA14	no	0.9966
P. aeruginosa PA14	no	0.996239
P. aeruginosa PA14	no	1.01556
P. aeruginosa PA14	yes	1.03247	1.02905	0.00843212
P. aeruginosa PA14	yes	1.03765
P. aeruginosa PA14	yes	1.01778
P. aeruginosa PA14	yes	1.02832
Bacillus subtilis	no	1.06322	1	0.0577539	0.151959	1.64075	6
Bacillus subtilis	no	1.03445
Bacillus subtilis	no	0.956298
Bacillus subtilis	no	0.946029
Bacillus subtilis	yes	0.842764	0.907394	0.096989
Bacillus subtilis	yes	1.05158
Bacillus subtilis	yes	0.874376
Bacillus subtilis	yes	0.860862

## Sheet: ECOR 36_VESs
Bacteria	VESs	relative k	average_relative_k	Stdev_relative_k	p_value	t-statistic	df
E. coli K-12 MG1655	no	1.00804	1	0.00553184	1.42672e-08	40.9085	6
E. coli K-12 MG1655	no	0.995498
E. coli K-12 MG1655	no	0.997646
E. coli K-12 MG1655	no	0.998819
E. coli K-12 MG1655	yes	0.141278	0.090093	0.0441397
E. coli K-12 MG1655	yes	0.0949218
E. coli K-12 MG1655	yes	0.090661
E. coli K-12 MG1655	yes	0.0335118
E. coli ECOR5	no	0.993894	1	0.00633783	0.0365973	2.67874	6
E. coli ECOR5	no	1.00591
E. coli ECOR5	no	0.995185
E. coli ECOR5	no	1.00501
E. coli ECOR5	yes	0.984584	0.989681	0.00438055
E. coli ECOR5	yes	0.987548
E. coli ECOR5	yes	0.993969
E. coli ECOR5	yes	0.992622
E. coli ECOR11	no	1.00473	1	0.00999968	0.00494518	4.32693	6
E. coli ECOR11	no	0.996231
E. coli ECOR11	no	0.988054
E. coli ECOR11	no	1.01099
E. coli ECOR11	yes	0.973683	0.969275	0.0100842
E. coli ECOR11	yes	0.963449
E. coli ECOR11	yes	0.958788
E. coli ECOR11	yes	0.981181
E. coli ECOR36	no	1.00409	1	0.0100608	0.00064037	6.48253	6
E. coli ECOR36	no	1.00265
E. coli ECOR36	no	1.00797
E. coli ECOR36	no	0.985291
E. coli ECOR36	yes	0.923288	0.941234	0.0150832
E. coli ECOR36	yes	0.93435
E. coli ECOR36	yes	0.955203
E. coli ECOR36	yes	0.952093
S. Typhimurium LT2	no	0.989433	1	0.0195946	0.0264668	2.92476	6
S. Typhimurium LT2	no	0.978382
S. Typhimurium LT2	no	1.02133
S. Typhimurium LT2	no	1.01085
S. Typhimurium LT2	yes	0.977883	0.955445	0.0233306
S. Typhimurium LT2	yes	0.958817
S. Typhimurium LT2	yes	0.922728
S. Typhimurium LT2	yes	0.962351
S. arizonae	no	1.00629	1	0.00737267	0.440793	0.825261	6
S. arizonae	no	0.991136
S. arizonae	no	0.996725
S. arizonae	no	1.00585
S. arizonae	yes	1.02033	1.0075	0.0166237
S. arizonae	yes	1.01662
S. arizonae	yes	1.00958
S. arizonae	yes	0.983481
P. aeruginosa PAO1	no	1.01047	1	0.0356937	0.988569	0.0149345	6
P. aeruginosa PAO1	no	1.03349
P. aeruginosa PAO1	no	0.949517
P. aeruginosa PAO1	no	1.00653
P. aeruginosa PAO1	yes	0.924018	1.0005	0.0570873
P. aeruginosa PAO1	yes	1.00264
P. aeruginosa PAO1	yes	1.06175
P. aeruginosa PAO1	yes	1.01361
P. aeruginosa PA14	no	0.948622	1	0.127791	0.14341	1.68277	6
P. aeruginosa PA14	no	1.18833
P. aeruginosa PA14	no	0.904105
P. aeruginosa PA14	no	0.958939
P. aeruginosa PA14	yes	1.2019	1.13531	0.0976247
P. aeruginosa PA14	yes	1.16529
P. aeruginosa PA14	yes	0.990596
P. aeruginosa PA14	yes	1.18343
Bacillus subtilis	no	0.965614	1	0.111816	0.4418	0.823347	6
Bacillus subtilis	no	1.16563
Bacillus subtilis	no	0.946183
Bacillus subtilis	no	0.92257
Bacillus subtilis	yes	1.06401	1.07176	0.133735
Bacillus subtilis	yes	1.26295
Bacillus subtilis	yes	0.990458
Bacillus subtilis	yes	0.969635

## Sheet: S. Typhimurium_VESs
Bacteria	VESs	relative k	average_relative_k	Stdev_relative_k	p_value	t-statistic	df
E. coli K-12 MG1655	no	1.01155	1	0.010433	0.000284102	7.53077	6
E. coli K-12 MG1655	no	0.986566
E. coli K-12 MG1655	no	0.998607
E. coli K-12 MG1655	no	1.00328
E. coli K-12 MG1655	yes	0.959169	0.957992	0.00395148
E. coli K-12 MG1655	yes	0.954057
E. coli K-12 MG1655	yes	0.955755
E. coli K-12 MG1655	yes	0.962989
E. coli ECOR5	no	0.997348	1	0.00214938	0.0387671	2.63562	6
E. coli ECOR5	no	1.00024
E. coli ECOR5	no	1.0026
E. coli ECOR5	no	0.99982
E. coli ECOR5	yes	0.999706	0.984493	0.011569
E. coli ECOR5	yes	0.987269
E. coli ECOR5	yes	0.976049
E. coli ECOR5	yes	0.974949
E. coli ECOR11	no	0.999938	1	0.00452109	0.711225	0.388262	6
E. coli ECOR11	no	0.99921
E. coli ECOR11	no	1.00592
E. coli ECOR11	no	0.994934
E. coli ECOR11	yes	0.995566	0.99819	0.00815549
E. coli ECOR11	yes	0.988876
E. coli ECOR11	yes	0.999996
E. coli ECOR11	yes	1.00832
E. coli ECOR36	no	1.04666	1	0.0444699	0.446478	0.814491	6
E. coli ECOR36	no	1.01938
E. coli ECOR36	no	0.991458
E. coli ECOR36	no	0.942497
E. coli ECOR36	yes	0.966496	1.02502	0.0423788
E. coli ECOR36	yes	1.02608
E. coli ECOR36	yes	1.04128
E. coli ECOR36	yes	1.06622
S. Typhimurium LT2	no	1.02568	1	0.0268242	0.000245162	7.73503	6
S. Typhimurium LT2	no	1.01967
S. Typhimurium LT2	no	0.970836
S. Typhimurium LT2	no	0.983818
S. Typhimurium LT2	yes	0.855855	0.877425	0.0168803
S. Typhimurium LT2	yes	0.891597
S. Typhimurium LT2	yes	0.872141
S. Typhimurium LT2	yes	0.890105
S. arizonae	no	0.994421	1	0.00495205	0.0511588	2.43005	6
S. arizonae	no	0.997257
S. arizonae	no	1.00454
S. arizonae	no	1.00378
S. arizonae	yes	0.988432	0.983609	0.0125486
S. arizonae	yes	0.978363
S. arizonae	yes	0.998338
S. arizonae	yes	0.969302
P. aeruginosa PAO1	no	0.998462	1	0.0204638	1.06935e-06	19.8221	6
P. aeruginosa PAO1	no	1.02909
P. aeruginosa PAO1	no	0.989945
P. aeruginosa PAO1	no	0.982498
P. aeruginosa PAO1	yes	0.759129	0.756544	0.0135877
P. aeruginosa PAO1	yes	0.774218
P. aeruginosa PAO1	yes	0.742566
P. aeruginosa PAO1	yes	0.750263
P. aeruginosa PA14	no	0.977561	1	0.0247442	0.0782561	2.12025	6
P. aeruginosa PA14	no	1.03261
P. aeruginosa PA14	no	1.00536
P. aeruginosa PA14	no	0.984468
P. aeruginosa PA14	yes	1.02041	1.03964	0.0280282
P. aeruginosa PA14	yes	1.01833
P. aeruginosa PA14	yes	1.07877
P. aeruginosa PA14	yes	1.04103
Bacillus subtilis	no	0.893174	1	0.226507	0.527535	0.670424	6
Bacillus subtilis	no	1.33968
Bacillus subtilis	no	0.886102
Bacillus subtilis	no	0.881046
Bacillus subtilis	yes	1.00848	1.07841	0.0584209
Bacillus subtilis	yes	1.06075
Bacillus subtilis	yes	1.09773
Bacillus subtilis	yes	1.1467

## Sheet: S. arizonae_VESs
Bacteria	VESs	relative stationary phase density	average_relative_k	Stdev_relative_k	p_value	t-statistic	df
E. coli K-12 MG1655	no	1.01155	1	0.010433	0.000147404	8.47639	6
E. coli K-12 MG1655	no	0.986566
E. coli K-12 MG1655	no	0.998607
E. coli K-12 MG1655	no	1.00328
E. coli K-12 MG1655	yes	0.93898	0.943995	0.00810986
E. coli K-12 MG1655	yes	0.943806
E. coli K-12 MG1655	yes	0.937693
E. coli K-12 MG1655	yes	0.955502
E. coli ECOR5	no	0.997348	1	0.00214938	0.0397736	2.61648	6
E. coli ECOR5	no	1.00024
E. coli ECOR5	no	1.0026
E. coli ECOR5	no	0.99982
E. coli ECOR5	yes	0.966695	0.982611	0.0131172
E. coli ECOR5	yes	0.979335
E. coli ECOR5	yes	0.986374
E. coli ECOR5	yes	0.998038
E. coli ECOR11	no	0.999938	1	0.00452123	0.0247554	2.97628	6
E. coli ECOR11	no	0.99921
E. coli ECOR11	no	1.00592
E. coli ECOR11	no	0.994933
E. coli ECOR11	yes	1.00483	1.0211	0.0134371
E. coli ECOR11	yes	1.03295
E. coli ECOR11	yes	1.01534
E. coli ECOR11	yes	1.03127
E. coli ECOR36	no	1.04666	1	0.0444699	0.170365	1.55748	6
E. coli ECOR36	no	1.01938
E. coli ECOR36	no	0.991458
E. coli ECOR36	no	0.942497
E. coli ECOR36	yes	1.04982	1.04015	0.0260864
E. coli ECOR36	yes	1.06487
E. coli ECOR36	yes	1.04226
E. coli ECOR36	yes	1.00364
S. Typhimurium LT2	no	1.02568	1	0.0268242	0.000223951	7.8627	6
S. Typhimurium LT2	no	1.01967
S. Typhimurium LT2	no	0.970836
S. Typhimurium LT2	no	0.983818
S. Typhimurium LT2	yes	0.892487	0.865458	0.0212522
S. Typhimurium LT2	yes	0.871768
S. Typhimurium LT2	yes	0.844986
S. Typhimurium LT2	yes	0.852593
S. arizonae	no	0.994421	1	0.00495205	2.40853e-05	11.6512	6
S. arizonae	no	0.997257
S. arizonae	no	1.00454
S. arizonae	no	1.00378
S. arizonae	yes	0.968621	0.966852	0.00280245
S. arizonae	yes	0.964778
S. arizonae	yes	0.964169
S. arizonae	yes	0.969841
P. aeruginosa PAO1	no	0.998462	1	0.0204638	8.5149e-06	13.9338	6
P. aeruginosa PAO1	no	1.02909
P. aeruginosa PAO1	no	0.989945
P. aeruginosa PAO1	no	0.982498
P. aeruginosa PAO1	yes	0.795339	0.753642	0.0288385
P. aeruginosa PAO1	yes	0.748114
P. aeruginosa PAO1	yes	0.741541
P. aeruginosa PAO1	yes	0.729572
P. aeruginosa PA14	no	0.977561	1	0.0247442	0.0677813	2.22445	6
P. aeruginosa PA14	no	1.03261
P. aeruginosa PA14	no	1.00536
P. aeruginosa PA14	no	0.984468
P. aeruginosa PA14	yes	0.998046	1.04793	0.035282
P. aeruginosa PA14	yes	1.04791
P. aeruginosa PA14	yes	1.07238
P. aeruginosa PA14	yes	1.07339
Bacillus subtilis	no	0.893174	1	0.226507	0.196882	1.45135	6
Bacillus subtilis	no	1.33968
Bacillus subtilis	no	0.886102
Bacillus subtilis	no	0.881046
Bacillus subtilis	yes	1.18825	1.17531	0.0840233
Bacillus subtilis	yes	1.28815
Bacillus subtilis	yes	1.0988
Bacillus subtilis	yes	1.12606

## Sheet: P. aeruginosa PAO1_VESs
Bacteria	VESs	relative stationary phase density	average_relative_k	Stdev_relative_k	p_value	t-statistic	df
E. coli K-12 MG1655	no	1.15858	1	0.109261	0.910391	0.117378	6
E. coli K-12 MG1655	no	0.986018
E. coli K-12 MG1655	no	0.924691
E. coli K-12 MG1655	no	0.930714
E. coli K-12 MG1655	yes	1.22914	1.01069	0.145672
E. coli K-12 MG1655	yes	0.936307
E. coli K-12 MG1655	yes	0.934983
E. coli K-12 MG1655	yes	0.942314
E. coli ECOR5	no	0.997348	1	0.00214938	7.13498e-07	21.2228	6
E. coli ECOR5	no	1.00024
E. coli ECOR5	no	1.0026
E. coli ECOR5	no	0.99982
E. coli ECOR5	yes	0.875474	0.887964	0.0103369
E. coli ECOR5	yes	0.884014
E. coli ECOR5	yes	0.89356
E. coli ECOR5	yes	0.89881
E. coli ECOR11	no	1.03068	1	0.0225793	0.000169415	8.26778	6
E. coli ECOR11	no	0.976919
E. coli ECOR11	no	0.999851
E. coli ECOR11	no	0.99255
E. coli ECOR11	yes	0.88556	0.853891	0.0271916
E. coli ECOR11	yes	0.837941
E. coli ECOR11	yes	0.825571
E. coli ECOR11	yes	0.866493
E. coli ECOR36	no	1.00246	1	0.00505774	0.0251267	2.96478	6
E. coli ECOR36	no	0.992414
E. coli ECOR36	no	1.00256
E. coli ECOR36	no	1.00257
E. coli ECOR36	yes	0.996335	0.94399	0.0374436
E. coli ECOR36	yes	0.910263
E. coli ECOR36	yes	0.943489
E. coli ECOR36	yes	0.925872
S. Typhimurium LT2	no	1.00791	1	0.0116227	0.0275842	2.89303	6
S. Typhimurium LT2	no	1.01201
S. Typhimurium LT2	no	0.99021
S. Typhimurium LT2	no	0.989871
S. Typhimurium LT2	yes	0.992424	0.962572	0.0231171
S. Typhimurium LT2	yes	0.968881
S. Typhimurium LT2	yes	0.94753
S. Typhimurium LT2	yes	0.941453
S. arizonae	no	1.07813	1	0.0521155	0.0462356	2.50466	6
S. arizonae	no	0.976396
S. arizonae	no	0.972903
S. arizonae	no	0.97257
S. arizonae	yes	1.20334	1.19289	0.144937
S. arizonae	yes	1.09171
S. arizonae	yes	1.08243
S. arizonae	yes	1.39407
P. aeruginosa PAO1	no	0.999582	1	0.0257972	0.224338	1.35457	6
P. aeruginosa PAO1	no	0.966482
P. aeruginosa PAO1	no	1.02916
P. aeruginosa PAO1	no	1.00478
P. aeruginosa PAO1	yes	0.971424	0.962518	0.0489612
P. aeruginosa PAO1	yes	0.896335
P. aeruginosa PAO1	yes	0.967793
P. aeruginosa PAO1	yes	1.01452
P. aeruginosa PA14	no	1.00377	1	0.0202385	0.77335	0.301306	6
P. aeruginosa PA14	no	1.02485
P. aeruginosa PA14	no	0.995359
P. aeruginosa PA14	no	0.976014
P. aeruginosa PA14	yes	0.944865	1.02137	0.140384
P. aeruginosa PA14	yes	0.950963
P. aeruginosa PA14	yes	0.95785
P. aeruginosa PA14	yes	1.23179
Bacillus subtilis	no	0.868326	1	0.126225	0.16133	1.59722	6
Bacillus subtilis	no	1.13507
Bacillus subtilis	no	1.07644
Bacillus subtilis	no	0.920167
Bacillus subtilis	yes	0.9909	0.884198	0.0713689
Bacillus subtilis	yes	0.845292
Bacillus subtilis	yes	0.856757
Bacillus subtilis	yes	0.843843

## Sheet: P. aeruginosa PA14_VESs
Bacteria	VESs	relative stationary phase density	average_relative_k	Stdev_relative_k	p_value	t-statistic	df
E. coli K-12 MG1655	no	1.15858	1	0.002	0.0849492	9.17426	6
E. coli K-12 MG1655	no	0.986018
E. coli K-12 MG1655	no	0.924691
E. coli K-12 MG1655	no	0.930714
E. coli K-12 MG1655	yes	0.861502	0.884477	0.0251046
E. coli K-12 MG1655	yes	0.920257
E. coli K-12 MG1655	yes	0.877492
E. coli K-12 MG1655	yes	0.878657
E. coli ECOR5	no	0.997348	1	0.00214938	3.04443e-05	11.1874	6
E. coli ECOR5	no	1.00024
E. coli ECOR5	no	1.0026
E. coli ECOR5	no	0.99982
E. coli ECOR5	yes	0.793665	0.815741	0.0328701
E. coli ECOR5	yes	0.800463
E. coli ECOR5	yes	0.80423
E. coli ECOR5	yes	0.864608
E. coli ECOR11	no	1.03068	1	0.0225793	0.891114	0.142811	6
E. coli ECOR11	no	0.976919
E. coli ECOR11	no	0.999851
E. coli ECOR11	no	0.99255
E. coli ECOR11	yes	0.598329	1.02779	0.388462
E. coli ECOR11	yes	0.799849
E. coli ECOR11	yes	1.34557
E. coli ECOR11	yes	1.36739
E. coli ECOR36	no	1.00246	1	0.00505774	0.960228	0.0519857	6
E. coli ECOR36	no	0.992414
E. coli ECOR36	no	1.00256
E. coli ECOR36	no	1.00257
E. coli ECOR36	yes	0.967858	1.00396	0.152179
E. coli ECOR36	yes	1.22849
E. coli ECOR36	yes	0.910922
E. coli ECOR36	yes	0.908559
S. Typhimurium LT2	no	1.00791	1	0.0116227	0.000318512	7.37548	6
S. Typhimurium LT2	no	1.01201
S. Typhimurium LT2	no	0.99021
S. Typhimurium LT2	no	0.989871
S. Typhimurium LT2	yes	0.903916	0.875374	0.0317332
S. Typhimurium LT2	yes	0.892596
S. Typhimurium LT2	yes	0.873259
S. Typhimurium LT2	yes	0.831724
S. arizonae	no	1.07813	1	0.0521155	0.940506	0.0778137	6
S. arizonae	no	0.976396
S. arizonae	no	0.972903
S. arizonae	no	0.97257
S. arizonae	yes	1.10149	1.00326	0.0655163
S. arizonae	yes	0.972629
S. arizonae	yes	0.970912
S. arizonae	yes	0.967997
P. aeruginosa PAO1	no	0.998462	1	0.0204638	3.4378e-05	10.9537	6
P. aeruginosa PAO1	no	1.02909
P. aeruginosa PAO1	no	0.989945
P. aeruginosa PAO1	no	0.982498
P. aeruginosa PAO1	yes	0.724226	0.754681	0.0398443
P. aeruginosa PAO1	yes	0.745029
P. aeruginosa PAO1	yes	0.736408
P. aeruginosa PAO1	yes	0.81306
P. aeruginosa PA14	no	1.12026	1	0.112614	0.585186	0.576584	6
P. aeruginosa PA14	no	0.888107
P. aeruginosa PA14	no	0.921562
P. aeruginosa PA14	no	1.07007
P. aeruginosa PA14	yes	1.12961	0.951304	0.125894
P. aeruginosa PA14	yes	0.833595
P. aeruginosa PA14	yes	0.915439
P. aeruginosa PA14	yes	0.926569
Bacillus subtilis	no	0.868326	1	0.126225	0.0515211	2.42486	6
Bacillus subtilis	no	1.13507
Bacillus subtilis	no	1.07644
Bacillus subtilis	no	0.920167
Bacillus subtilis	yes	0.854289	0.846237	0.0122929
Bacillus subtilis	yes	0.834983
Bacillus subtilis	yes	0.836508
Bacillus subtilis	yes	0.859168

## Sheet: B. subtilis_VESs
Bacteria	VESs	relative stationary phase density	average_relative_k	Stdev_relative_k	p_value	t-statistic	df
E. coli K-12 MG1655	no	1.0248	1	0.0171257	0.289445	1.16178	6
E. coli K-12 MG1655	no	0.986111
E. coli K-12 MG1655	no	0.997024
E. coli K-12 MG1655	no	0.992063
E. coli K-12 MG1655	yes	0.997989	0.989215	0.00717179
E. coli K-12 MG1655	yes	0.988942
E. coli K-12 MG1655	yes	0.980431
E. coli K-12 MG1655	yes	0.989497
E. coli ECOR5	no	1.00417	1	0.0118331	0.584943	0.576968	6
E. coli ECOR5	no	1.014
E. coli ECOR5	no	0.986355
E. coli ECOR5	no	0.995477
E. coli ECOR5	yes	1.02214	0.993395	0.0195992
E. coli ECOR5	yes	0.98043
E. coli ECOR5	yes	0.989595
E. coli ECOR5	yes	0.981415
E. coli ECOR11	no	1.01518	1	0.0115294	0.0141061	3.42217	6
E. coli ECOR11	no	1.00136
E. coli ECOR11	no	0.987861
E. coli ECOR11	no	0.995607
E. coli ECOR11	yes	0.985855	0.975265	0.00872042
E. coli ECOR11	yes	0.968173
E. coli ECOR11	yes	0.968058
E. coli ECOR11	yes	0.978973
E. coli ECOR36	no	1.00415	1	0.00581302	0.00289196	4.83619	6
E. coli ECOR36	no	1.00564
E. coli ECOR36	no	0.996598
E. coli ECOR36	no	0.993614
E. coli ECOR36	yes	0.935529	0.944946	0.0220128
E. coli ECOR36	yes	0.918457
E. coli ECOR36	yes	0.965953
E. coli ECOR36	yes	0.959847
S. Typhimurium LT2	no	1.02851	1	0.0297133	0.00305985	4.78095	6
S. Typhimurium LT2	no	1.02134
S. Typhimurium LT2	no	0.966786
S. Typhimurium LT2	no	0.983357
S. Typhimurium LT2	yes	0.840183	0.878897	0.0410319
S. Typhimurium LT2	yes	0.856988
S. Typhimurium LT2	yes	0.934053
S. Typhimurium LT2	yes	0.884364
S. arizonae	no	0.983	1	0.0153446	0.0490759	2.46065	6
S. arizonae	no	0.993157
S. arizonae	no	1.00535
S. arizonae	no	1.01849
S. arizonae	yes	1.03627	1.02399	0.0120357
S. arizonae	yes	1.02966
S. arizonae	yes	1.02176
S. arizonae	yes	1.00829
P. aeruginosa PAO1	no	1.00801	1	0.0107489	0.00296922	4.81033	6
P. aeruginosa PAO1	no	0.996003
P. aeruginosa PAO1	no	0.986626
P. aeruginosa PAO1	no	1.00936
P. aeruginosa PAO1	yes	0.933095	0.951401	0.0171098
P. aeruginosa PAO1	yes	0.968979
P. aeruginosa PAO1	yes	0.940951
P. aeruginosa PAO1	yes	0.962579
P. aeruginosa PA14	no	1.04603	1	0.0339184	0.261837	1.23835	6
P. aeruginosa PA14	no	1.00479
P. aeruginosa PA14	no	0.971615
P. aeruginosa PA14	no	0.97756
P. aeruginosa PA14	yes	0.972966	0.972228	0.0293492
P. aeruginosa PA14	yes	0.934286
P. aeruginosa PA14	yes	0.975798
P. aeruginosa PA14	yes	1.00586
Bacillus subtilis	no	1.12007	1	0.104949	0.183908	1.50149	6
Bacillus subtilis	no	1.05403
Bacillus subtilis	no	0.896318
Bacillus subtilis	no	0.929588
Bacillus subtilis	yes	0.945407	0.904372	0.0721855
Bacillus subtilis	yes	0.806562
Bacillus subtilis	yes	0.969974
Bacillus subtilis	yes	0.895546

## Sheet: VESs_from_Diff_ECOR
Strain	relative stationary phase density	average_relative_k	Stdev_relative_k	p_value	t-statistic	df
E.coli_K12MG1655_1	1.00605	1.00003	0.00852724
E.coli_K12MG1655_2	1.00611
E.coli_K12MG1655_3	0.999962
E.coli_K12MG1655_4	0.987993
EcoR_12_1	0.982101	0.965625	0.0112205	0.00275941	4.8798	6
EcoR_12_2	0.958127
EcoR_12_3	0.958934
EcoR_12_4	0.963339
EcoR_14_1	0.864561	0.876377	0.0188749	2.09024e-05	11.9392	6
EcoR_14_2	0.856248
EcoR_14_3	0.894969
EcoR_14_4	0.889731
EcoR_25_1	0.996686	0.991835	0.00813967	0.213842	1.38587	6
EcoR_25_2	0.980789
EcoR_25_3	0.999057
EcoR_25_4	0.990808
EcoR_38_1	0.996489	0.995629	0.0052077	0.412372	0.87537	6
EcoR_38_2	0.989602
EcoR_38_3	1.00215
EcoR_38_4	0.99428
EcoR_41_1	0.739231	0.569598	0.351115	0.0497183	2.45091	6
EcoR_41_2	0.0431975
EcoR_41_3	0.735092
EcoR_41_4	0.760869
EcoR_48_1	0.928906	0.927947	0.0130741	9.09657e-05	9.23446	6
EcoR_48_2	0.909163
EcoR_48_3	0.937142
EcoR_48_4	0.936578
EcoR_60_1	0.714601	0.564896	0.369414	0.0566562	2.35502	6
EcoR_60_2	0.697423
EcoR_60_3	0.829733
EcoR_60_4	0.0178254
EcoR_62_1	1.00185	1.01532	0.0158018	0.139442	1.70668	6
EcoR_62_2	1.00973
EcoR_62_3	1.03817
EcoR_62_4	1.01153

[truncated: 3 more sheets: VESs_effect_glucose_MM, ECOR_VESs_ColB_variants, ECOR_VESs_ColE1_variants]
