# Supplementary material for: Vesicle-enriched secretomes alter bacterial competitive abilities and are drivers of evolution in microbial communities
Source: FEMS Microbiol Ecol. 2023 Oct 26;99(12):fiad141. doi: 10.1093/femsec/fiad141 (PMC10653989; doi:10.1093/femsec/fiad141)
Supplement: fiad141_Supplemental_Files [file fiad141_supplemental_files.zip › Supplementary_data table_5_231013.xlsx]

## Sheet: 2-species system
Selection coefficient for
no added VESs	4X added VESs	8X added VESs
0.0581	0.0375	0.0261
0.0599	0.0389	0.0394
0.0816	0.0458	0.0355
0.0621	0.0443	0.0293
0.0519	0.0429	0.0165
0.0643	0.0383	0.0194
0.057	0.0431	0.0201
0.0652	0.0412	0.0355
Anova: Single Factor
SUMMARY
Groups	Count	Sum	Average	Variance
no added VESs	8	0.5001	0.0625125	7.77×10^-05
4X added VESs	8	0.332	0.0415	9.13×10^-06
8X added VESs	8	0.2218	0.027725	7.37×10^-05
ANOVA
Source of Variation	SS	df	MS	F	P-value	F crit
Between Groups	0.00491052	2	0.00245526	45.8746	2.17×10^-08	3.4668
Within Groups	0.00112394	21	5.35×10^-05
Total	0.00603447	23
Tukey's HSD test
	diff	lwr	upr	p adj
8X-0X	-0.0347875	-0.0440075	-0.0255675	0
4X-0X	-0.0210125	-0.0302325	-0.0117925	3.04e-05
4X-8X	0.013775	0.00455499	0.022995	0.0031231

## Sheet: 3-species system
Condition	Replicate	selection coefficient	p-value	Average	Stdev	t-value	df
no_VES	1	-3.841	1.93328×10^-07	-3.62862	0.720352	6.66506	14
no_VES	2	-3.814
no_VES	3	-3.296
no_VES	4	-4.545
no_VES	5	-2.915
no_VES	6	-2.599
no_VES	7	-4.619
no_VES	8	-3.4
VES added	1	-0.3157		-0.778012	0.461286
VES added	2	-0.8561
VES added	3	-1.4149
VES added	4	-1.2297
VES added	5	-0.093
VES added	6	-0.704
VES added	7	-1.1085
VES added	8	-0.5022
