# Supplementary material for: Vesicle-enriched secretomes alter bacterial competitive abilities and are drivers of evolution in microbial communities
Source: FEMS Microbiol Ecol. 2023 Oct 26;99(12):fiad141. doi: 10.1093/femsec/fiad141 (PMC10653989; doi:10.1093/femsec/fiad141)
Supplement: fiad141_Supplemental_Files [file fiad141_supplemental_files.zip › Supplementary_data table_6_231013.xlsx]

## Sheet: Eco_MG6155_evolved_clones
Exponential-growth-rate comparisons
VESs from	Strain	Average	Stdev	p-value	t-value	df
ECOR11	E. coli MG1655	0.0793201	0.0169972
ECOR11	Evolved resistant mutant 1	1.06445	0.016253	<0.0001	83.779	6
ECOR11	Evolved resistant mutant 2	1.02054	0.0491415	<0.0001	36.2021	6
ECOR36	E. coli MG1655	0.0701133	0.0191262
ECOR36	Evolved resistant mutant 1	0.47238	0.0245197	<0.0001	25.8717	6
ECOR36	Evolved resistant mutant 2	0.412181	0.00849858	<0.0001	32.6879	6
Stationary phase density comparisons
VESs from	Strain	Average_relative	Stdev	p-value	t-value	df
ECOR11	E. coli MG1655	0.924338	0.037497
ECOR11	Evolved resistant mutant 1	1.00664	0.0584434	0.0555	2.3706	6
ECOR11	Evolved resistant mutant 2	0.964337	0.0132965	0.0911	2.0108	6
ECOR36	E. coli MG1655	0.4322	0.30037
ECOR36	Evolved resistant mutant 1	0.987098	0.0069265	0.0102	3.6938	6
ECOR36	Evolved resistant mutant 2	0.950805	0.00647778	0.0136	3.4523	6

## Sheet: Sal_LT2_evolved_clones
Exponential-growth-rate comparisons in presence of VESs from S. Typhimurium LT2
Strain	Average	Stdev	p-value	t-value	df
S. Typhimurium LT2	0.976744	0.0255801
Evolved resistant mutant 1	0.937984	0.0073086	0.0256	2.86621	2
Evolved resistant mutant 2	1.06202	0.0073086	0.0006	6.4852	2
Evolved resistant mutant 3	1.04393	0.0292344	0.0135	3.50205	2
Stationary phase density comparisons in presence of VESs from S. Typhimurium LT2
Strain	Average	Stdev	p-value	t-value	df
S. Typhimurium LT2	0.870768	0.0333133
Evolved resistant mutant 1	1.04993	0.00601196	<0.0001	10.6346	2
Evolved resistant mutant 2	1.01208	0.000786964	<0.0001	8.53111	2
Evolved resistant mutant 3	1.06537	0.00225516	<0.0001	11.7074	2
